# Supplementary material for: Implementation of a Novel Case-Based Session for Medical Students Focused on Artificial Intelligence Ethics
Source: MedEdPORTAL. 2026 Jun 19;22:11611. doi: 10.15766/mep_2374-8265.11611 (PMC13279577; doi:10.15766/mep_2374-8265.11611)
Supplement: Supplementary file 1 — AI Ethics Student Guide.docxAI Ethics Facilitator Guide.docxJust-In-Time Facilitator Training Agenda.docxPre-Post Student Survey.docxLLM-Generated Summary.docx [file mep_2374-8265.11611-s001.zip]

Archive with 6 entries (6 files):
- A. AI Ethics Student Guide.docx
- B. AI Ethics Facilitator Guide.docx
- C. Just-In-Time Facilitator Training Agenda.docx
- D. Pre-Post Student Survey.docx
- E. LLM-Generated Summary.docx
- _Educational Summary Report_11611.pdf
